# Supplementary material for: The Histopathological “Placentitis Triad” Is Specific for SARS-CoV-2 Infection, and Its Acute Presentation Can Be Associated with Poor Fetal Outcome
Source: Life (Basel). 2023 Feb 9;13(2):479. doi: 10.3390/life13020479 (PMC9963180; doi:10.3390/life13020479)
Supplement: Supplementary file 1 [file life-13-00479-s001.zip]

Archive with 1 entries (1 files):
- life-2145098-supplementary.pdf
